# Supplementary material for: Factors influencing survival outcomes in patients with stroke at three tertiary hospitals in Zimbabwe: A 12-month longitudinal study
Source: PLoS One. 2024 Dec 30;19(12):e0302244. doi: 10.1371/journal.pone.0302244 (PMC11684730; doi:10.1371/journal.pone.0302244)
Supplement: S1 Data set — This data can be replicated to report the study findings in their entiretyincluding a.) The values behind the means, standard deviations and other measures reported; b.) The values used to build graphs; c.) The points extracted from images for analysis. (XLSX) [file pone.0302244.s002.xlsx]

## Sheet: Sheet1
Code	Hospital	Group	Trained or no training	dead or alive	Outcome	Date of stroke	Date of assessment	Date of death	Days of survival post stroke	Date of 3 M Follow up	Date of 12M Follow up	Patients' age	Patients' sex	Patients' marital status	patients' occupational status	patients' level of education	patients' accomodation status	patients' smoking status	patients' transportation status	patients' bill payment responsibilty	Patients' diagnosis	Patients' cormobidity	Cormobidities	single or multiple cormobidities	Time of stroke	Stroke symptoms appearance	Patients' awareness of stroke event	Patients' length after awaress	Side affected by stroke	Test for HIV	Result of HIV test	Do you want relative to know	FIM eating 1	FIM grooming 1	FIM bathing 1	FIM dressing upper body 1	FIM dressing lower body 1	FIM toileting 1	FIM self care 1	Self Care problems 1	Dependent/independent	FIM bladder managent 1	FIM bowel management 1	FIM Sphincter Control 1	Sphincter control problems 1	FIM bed/ chair/wheeelchair 1	FIM toileting 1	FIM bathtub/shower 1	FIM Mobility /Transfers 1
pch001	Parirenyatwa	Control		0	exit	15/02/20			365	15/05/15	16/01/30	52	1	1	1	1	3	3	2	1	lt cva		no		2	1	2	1	2	2			4	4	2	2	2	1	15	severe	dependent	4	4	8	severe	2	1	1	4
pch002	Parirenyatwa	Control		0	exit	15/02/25			365		16/02/26	52	1	1	1	1	2	3	2	4	lt cva	hpt	yes	single	1	1	2	1	2	1	2		7	4	4	3	3	3	24	severe	dependent	5	5	10	moderate	3	3	3	9
hch003	Harare	Control		1	deceased	15/02/28		15/05/13	76			65	1	2	3	1	2	2	2	4	rt cva	artfib	yes	single	2	1	2	1	1	1			5	2	1	1	1	1	10	very severe	dependent	1	1	2	very severe	1	1	1	3
hch004	Harare	Intervention	No	0	exit	15/03/01			365	15/06/08	16/04/08	30	1	1	2	2	2	2	2	1	rt cva	cardy	yes	single	1	2	2	1	1	1	2	2	7	3	3	7	7	7	34	mild	independent	7	7	14	mild	7	7	2	16
hch005	Harare	Intervention	Yes	0	exit	15/03/14			365	15/06/19	16/04/08	19	2	2	2	2	3	3	2	1	rt cva		no		2	2	2	3	1	1	1	2	1	1	1	7	1	1	12	very severe	dependent	1	1	2	very severe	1	1	1	3
hch006	Harare	Control		0	exit	15/03/13			365	15/06/22	16/04/15	72	2	3	2	1	1	2	2	4	lt cva	hpt; dm	yes	multiple	1	1	2	1	2	1	2	2	4	1	2	4	3	1	15	very severe	dependent	2	2	4	very severe	3	1	1	5
hch007	Harare	Intervention	Yes	0	exit	15/03/16			365	15/06/26	16/02/26	64	2	1	2	2	2	3	1	2	lt cva	hpt	yes	single	1	1			2	2			1	1	1	1	1	1	6	very severe	dependent	1	1	2	very severe	1	1	1	3
hch008	Harare	Control		1	deceased	15/03/17		15/06/12	87			39	2	1	3	1	3	3	2	1	rt cva	cardy	yes	single	2	1	2	1	1	1	2		7	6	4	6	6	7	32	moderate	dependent	4	6	10	moderate	6	6	4	16
hch009	Harare	Control		0	exit	15/03/24			365	15/7/05	16/05/17	19	2	2	2	2	3	3	2	1	rt cva		no		2	2	2	1	1	1	2		7	1	4	2	2	1	17	severe	dependent	7	7	14	mild	5	1	1	7
hch010	Harare	Intervention	No	0	exit	15/03/19			365		16/10/31	64	2	1	2	1	1	3	2	1	lt cva	hpt	yes	single	2	1	2	1	2	2			7	1	2	3	2	1	16	severe	dependent	1	5	6	severe	1	1	1	3
hch011	Harare	Control		0	exit	15/04/25			365	15/07/17	19/05/16	29	2	2	3	2	3	3	2	1	lt cva	hpt	yes	single	2	2	2	1	2	2	2		1	1	1	1	1	1	6	very severe	dependent	1	1	2	very severe	1	1	1	3
hch012	Harare	Intervention	No	1	deceased	15/06/07		15/06/21	14			64	1	1	4	2	2	3	2	1	lt cva	hpt	yes	single	1	2	2	1	2	2			1	1	1	1	1	1	6	very severe	dependent	1	1	2	very severe	1	1	1	3
hch013	Harare	Control		0	exit	15/06/14			365	15/09/17	16/06/16	33	2	1	2	2	2	3	2	1	lt cva	hpt	yes	single	1	1	2	1	2	1			7	3	3	7	6	7	33	mild	independent	7	7	14	mild	1	1	1	3
hch014	Harare	Control		1	deceased	15/06/04		15/06/22	18			46	2	3	2	2	1	3	2	1	lt cva	dm; hiv	yes	multiple	1	1			2	1	1	1	4	1	1	1	1	1	9	very severe	dependent	1	1	2	very severe	1	1	1	3
hch 015	Harare	Intervention	No	1	deceased	15/06/14		15/06/20	6			77	2	3	2	2	1	2	2	1	rt cva	hpt	yes	single	1	1	2	1	1	2		1	1	1	1	1	1	1	6	very severe	dependent	1	1	2	very severe	1	1	1	3
hch016	Harare	Intervention	No	0	exit	15/06/21			365	15/09/16	16/07/16	60	2	4	2	2	1	3	2	1	rt cva	hpt; dm	yes	multiple	2	1	2	1	1	1	2		7	6	7	6	6	6	32	moderate	dependent	6	6	12	mild	5	5	1	11
pch017	Parirenyatwa	Intervention	Yes	0	exit	15/06/21			365	15/09/29	16/06/20	48	1	3	3	2	3	3	1	1	rt cva	hpt; dm	yes	multiple	2	2	1	1	1	1	1	1	7	2	2	2	2	6	21	severe	dependent	7	7	14	mild	4	4	4	12
hch018	Harare	Intervention	Yes	0	exit	15/06/19			365	15/09/12	16/06/20	35	2	3	3	2	1	3	2	1	rt cva	burns ltul	yes	multiple	2	1	2	1	1	1	2		6	1	1	1	1	1	11	very severe	dependent	1	1	2	very severe	1	1	1	3
hch019	Harare	Control		1	deceased	15/06/16		15/06/25	9			44	2	1	2	2	1	3	2	1	rt cva	hpt; seizures	yes	multiple	2	1	2	1	1	2			1	1	1	1	1	1	6	very severe	dependent	1	1	2	very severe	1	1	1	3
hch020	Harare	Intervention	Yes	1	deceased	15/06/14		15/07/10	26			30	1	1	2	2	1	1	2	1	lt cva	dm	yes	single	1	1	2	1	2	1	2		1	1	1	1	1	1	6	very severe	dependent	1	1	2	very severe	1	1	1	3
pch021	Parirenyatwa	Intervention	Yes	1	deceased	15/06/20		15/09/14	86			78	1	1	4	2	3	3	1	1	lt cva	hpt	yes	single	2	1	1	1	2	1	2		2	2	2	2	2	2	12	very severe	dependent	2	2	4	very severe	2	2	2	6
pch022	Parirenyatwa	Control		0	loss to followup	15/06/28			84	15/09/20		42	2	1	2	2	3	3	2	1	lt cva	hpt	yes	single	2	1	1	1	2	1	2		7	6	6	6	6	6	37	mild	independent	7	7	14	mild	7	7	7	21
hch023	Harare	Intervention	No	1	deceased	15/06/27		15/07/04	7			64	2	1	2	1	1	3	2	1	lt cva	hpt; dm; crd	yes	multiple	2	1	2	3	2	1			1	1	1	1	1	1	6	very severe	dependent	1	1	2	very severe	1	1	1	3
pch024	Parirenyatwa	Intervention	No	1	deceased	15/06/29		15/07/07	8			66	1	1	4	2	1	3	2	2	rt cva	hpt; dm; renal	yes	multiple	2	1	1	1	1	1	2		2	2	2	2	2	2	12	very severe	dependent	2	2	4	very severe	2	2	2	6
pch025	Parirenyatwa	Control		0	loss to followup	15/06/24			0			45	2	1	1	2	1	3	2	1	lt cva	hpt; dm	yes	multiple	2	1	1	1	2	1	2		4	4	4	4	4	4	24	severe	dependent	4	4	8	severe	4	4	4	12
pch026	Parirenyatwa	Intervention	Yes	0	loss to followup	15/07/01			0			35	2	1	2	2	3	3	2	1	rt cva	hpt	yes	single	1	2	1	1	1	1	2		7	6	6	5	5	5	34	mild	independent	7	7	14	mild	6	6	6	18
pch027	Parirenyatwa	Intervention	No	0	exit	15/07/06			365		16/06/23	67	1	1	1	2	3	2	2	1	lt cva	hpt	yes	single	1	1	2	1	2	1	2		2	2	2	2	2	2	12	very severe	dependent	3	3	6	severe	2	2	2	6
pch028	Parirenyatwa	Control		1	deceased	15/07/04		23/03/16	263			67	2	3	4	1	1	3	1	1	lt cva	hpt; crd; dm	yes	multiple	1	2	1	1	2	1	2		7	3	3	3	3	3	22	severe	dependent	3	3	6	severe	3	3	3	9
hch029	Harare	Control		0	exit	15/06/30			365	15/10/27	16/07/16	39	2	3	1	2	1	3	2	1	rt cva	hpt	yes	single	2	1	2	1	1	1	2		5	1	1	1	1	1	10	very severe	dependent	1	1	2	very severe	1	1	1	3
cch030	Chitungwiza	Intervention	No	1	deceased	15/06/29		15/08/10	42			81	2	2	2	1	3	1	2	1	lt cva	hpt	yes	single	1	1	1		2	2			7	7	1	1	1	1	18	severe	dependent	1	1	2	very severe	7	1	1	9
hch031	Harare	Intervention	No	1	deceased	15/06/29		15/07/15	16			64	1	1	4	1	1	1	2	1	lt cva	hpt; pneumonia	yes	multiple	2	1	1		2	1	2		1	1	1	1	1	1	6	very severe	dependent	1	1	2	very severe	1	1	1	3
cch032	Chitungwiza	Control		1	deceased	15/06/30		16/08/15	15			69	2	3	3	1	1	3	2	1	rt cva	hpt; dm	yes	multiple	1	2	1		1	1	2		2	1	1	1	1	1	7	very severe	dependent	1	1	2	very severe	1	1	1	3
cch033	Chitungwiza	Intervention	Yes	0	loss to followup	15/07/08			100	15/10/16		72	2	3	2	1	3	3	2	3	lt cva	hpt; dm	yes	multiple	1	2	2	3	2	1	2		1	1	1	1	1	1	6	very severe	dependent	1	1	2	very severe	1	1	1	3
cch034	Chitungwiza	Intervention	No	1	deceased	15/06/30		15/07/22	22			72	1	3	3	3	1	1	2	1	lt cva	hpt; dm	yes	multiple	2	2	1		2	1	1	1	1	1	1	1	1	1	6	very severe	dependent	1	1	2	very severe	1	1	1	3
hch035	Harare	Intervention	No	0	exit	15/06/28			365	15/10/30	16/07/05	70	2	1	2	1	1	3	2	4	lt cva	hpt; dm	yes	multiple	2	2	2	1	2	2			1	1	1	1	1	1	6	very severe	dependent	1	1	2	very severe	1	1	1	3
hch036	Harare	Control		1	deceased	15/07/03		15/07/12	9			61	2	3	2	1	1	3	2	1	lt cva	hpt; dm	yes	multiple	1	2	1		2	2			1	1	1	1	1	1	6	very severe	dependent	1	1	2	very severe	1	1	1	3
hch037	Harare	Control		1	deceased	15/07/04		15/07/12	8			59	2	2	2	2	3	3	2	1	lt cva	cardioembolism	yes	single	2	1	2	1	2	1	2		1	1	1	1	1	1	6	very severe	dependent	1	1	2	very severe	1	1	1	3
hch038	Harare	Control		0	exit	15/07/04			365	15/10/17	16/07/05	72	2	3	4	2	1	3	2	4	lt cva	hpt	yes	single	2	2	1		2	1	2		3	1	1	1	1	1	7	very severe	dependent	1	5	6	severe	1	1	1	3
pch039	Parirenyatwa	Intervention	Yes	0	loss to followup	15/07/01			109	15/10/18		43	2	1	3	2	1	3	2	1	rt cva	hpt	yes	single	2	1	1		1	1	2		7	2	2	2	2	3	18	severe	dependent	4	4	8	severe	2	2	2	6
hch040	Harare	Control		1	deceased	15/07/04		15/09/01	28			73	1	1	4	1	1	2	2	4	bilat	hpt; pneumo	yes	multiple	2	2	2	1	1	1	2		1	1	1	1	1	1	6	very severe	dependent	1	1	2	very severe	1	1	1	3
cch041	Chitungwiza	Control		1	deceased	15/07/02		15/07/31	29			48	2	3	1	2	2	3	2	1	rt cva	unk	no		2	2	2	1	1	2			6	4	2	2	2	1	17	severe	dependent	3	4	7	severe	4	2	2	8
pch042	Parirenyatwa	Intervention	Yes	0	loss to followup	15/07/11			109	15/10/28		67	2	4	1	1	2	3	2	1	rt cva	hpt	yes	single	2	1	1		1	1	1	1	6	3	3	3	3	3	21	severe	dependent	3	3	6	severe	3	3	3	9
pch043	Parirenyatwa	Intervention	Yes	0	loss to followup	15/07/11			0			61	2	1	2	2	1	3	2	1	rt cva	hpt	yes	single	1	2	1		1	1	2		3	3	3	3	3	3	18	severe	dependent	3	3	6	severe	3	3	3	9
pch044	Parirenyatwa	Control		0	loss to followup	15/07/15			0			44	1	1	1	2	2	3	1	1	rt cva	hpt	yes	single	1	2	2	1	1	1	1	1	7	4	4	4	4	5	28	moderate	dependent	7	7	14	mild	4	4	4	12
pch045	Parirenyatwa	Intervention	Yes	0	exit	15/07/15			0	15/10/17	16/07/16	45	2	1	2	1	1	3	2	1	lt cva	hpt; dm	yes	multiple	2	1	1		2	1	2		7	7	5	5	5	5	34	mild	independent	5	5	10	moderate	5	5	5	15
pch046	Parirenyatwa	Intervention	Yes	1	deceased	15/07/24		16/02/27	218			78	2	3	2	1	1	3	2	2	lt cva	hpt	yes	single	1	1	1		2	2			4	4	4	4	4	4	24	severe	dependent	5	5	10	moderate	4	4	4	12
hch047	Harare	Intervention	No	0	exit	15/07/22			365		16/07/20	71	1	1	4	1	1	2	2	1	lt cva	hpt	yes	single	1	1	2	1	2	1	2		7	3	2	4	2	1	19	severe	dependent	7	7	14	mild	7	1	1	9
cch048	Chitungwiza	Control		1	exit	27/07/15			365	15/10/20	16/10/23	85	2	3	2	1	1	3	1	1	rt cva	hpt; dm	yes	multiple	2	1	2		1	1	2		2	1	2	1	1	1	8	very severe	dependent	1	1	2	very severe	1	1	1	3
cch049	Chitungwiza	Control		1	deceased	15/07/23		15/08/01	9			85	2	3	2	1	3	3	2	1	rt cva	hpt	yes	single	1	1	2	2	1	2			1	1	1	1	1	1	6	very severe	dependent	1	1	2	very severe	1	2	1	4
cch050	Chitungwiza	Intervention	Yes	1	deceased	15/07/22		15/08/06	15			68	2	3	5	1	1	3	2	1	rt cva	hpt; dm; crd	yes	multiple	2	2	2	1	1	1	2		1	1	1	1	1	1	6	very severe	dependent	1	1	2	very severe	1	1	1	3
cch051	Chitungwiza	Intervention	Yes	1	deceased	15/07/22		15/08/02	11			63	1	1	4	2	1	1	1	4	lt cva	unk	no		2	1	2	3	2	2			1	1	1	1	1	1	6	very severe	dependent	1	1	2	very severe	4	1	1	6
cch052	Chitungwiza	Intervention	Yes	1	deceased	15/07/31		15/04/16	258			46	1	1	2	2	2	3	2	1	rt cva	hpt	yes	single	2	2	1		1	2			7	7	7	5	6	6	38	mild	independent	7	7	14	mild	7	7	6	20
hch053	Harare	Intervention	Yes	1	deceased	15/08/01		15/08/12	11			63	2	3	2	1	2	3	2	1	rt cva	hpt; dm	yes	multiple	2	2			1	1	2		1	1	1	1	1	1	6	very severe	dependent	1	1	2	very severe	1	1	1	3
pch054	Parirenyatwa	Control		1	deceased	15/07/29		15/08/14	16			87	1	1	4	1	3	3	2	1	lt cva	hpt	yes	single	2	1	2	1	2	2			1	1	1	1	1	1	6	very severe	dependent	1	1	2	very severe	1	1	1	3
pch055	Parirenyatwa	Intervention	Yes	0	loss to followup	15/07/23			0			56	2	3	4	3	3	2	2	2	lt cva	hpt; dm	yes	multiple	2	1	2	1	2	1	2		1	1	1	1	1	1	6	very severe	dependent	1	1	2	very severe	1	1	1	3
pch056	Parirenyatwa	Control		0	loss to followup	15/08/07			0			59	1	1	1	1	1	2	2	1	rt cva	hpt	yes	single	2	1	2	1	1	2			7	2	2	3	1	2	17	severe	dependent	1	7	8	severe	1	1	1	3
pch057	Parirenyatwa	Intervention	Yes	1	deceased	15/08/08		15/08/28	20			67	2	1	2	1	3	3	2	4	rt cva	herpatomegaly with cyst	yes	single	2	1	1		1	1	2		1	1	1	1	1	1	6	very severe	dependent	1	1	2	very severe	1	1	1	3
cch058	Chitungwiza	Intervention	No	0	loss to followup	15/08/03			92	15/11/03		39	2	1	2	1	1	3	2	1	lt cva	hiv	yes	single	2	1	1		2	1	1	1	2	1	1	1	1	1	7	very severe	dependent	1	1	2	very severe	1	1	1	3
cch059	Chitungwiza	Intervention	Yes	1	deceased	15/07/20		15/08/14	25			61	2	3	2	1	3	3	2	3	rt cva	afccfcrd	yes	multiple	2	2	2	3	1	2			1	1	1	1	1	1	6	very severe	dependent	1	1	2	very severe	1	1	1	3
pch060	Parirenyatwa	Control		0	exit	15/08/02			365	15/11/23	16/09/05	42	1	1	4	2	1	3	2	1	rt cva	hpt	yes	single	2	1	2	1	1	1	2		3	1	1	3	1	1	10	very severe	dependent	3	3	6	severe	1	1	1	3
cch061	Chitungwiza	Control		0	exit	15/08/08			365		16/08/03	43	1	1	2	2	1	3	2	1	lt cva	pt; pd	yes	multiple	2	2	1		2	2			4	4	1	2	2	4	17	severe	dependent	4	4	8	severe	2	4	3	9
pch062	Parirenyatwa	Control		0	exit	15/08/09			365		16/08/09	36	1	1	3	2	2	3	2	1	rt cva	rhd; infen; dcrd	yes	multiple	2	1	1		1	1	2		7	3	3	3	3	3	22	severe	dependent	3	3	6	severe	2	2	1	5
hch063	Harare	Control		0	exit	15/08/07			365	15/11/05	16/08/05	70	2	3	2	2	3	3	1	4	rt cva	hpt; dm	yes	multiple	2	1	2		1	1	2		2	1	1	1	1	1	7	very severe	dependent	5	5	10	moderate	1	1	1	3
cch064	Chitungwiza	Control		0	exit	15/08/06			365	15/11/03	16/08/09	68	1	3	4	2	1	3	2	1	lt cva	hpt	yes	single	2	1	2	1	2	2			6	6	6	6	6	7	37	mild	independent	7	7	14	mild	7	7	7	21
cch065	Chitungwiza	Intervention	Yes	1	deceased	15/08/08		15/10/14	67			77	1	1	4	2	1	3	2	1	lt cva	hpt	yes	single	2	1	1		2	2			1	1	1	1	1	1	6	very severe	dependent	4	4	8	severe	2	3	2	7
cch066	Chitungwiza	Intervention	Yes	0	exit	15/08/03			365	15/11/17	16/08/21	30	1	1	3	2	1	3	2	1	lt cva	hpt	yes	single	2	1	2	1	2	2			7	4	4	7	7	5	34	mild	independent	7	7	14	mild	4	5	4	13
hch067	Harare	Control		0	exit	15/07/11			365	15/11/16	16/08/31	16	2	4	2	2	4	3	2	1	lt cva		no		2	2	2	3	2	1	2		7	1	1	1	1	1	12	very severe	dependent	1	1	2	very severe	1	1	1	3
hch068	Harare	Control		0	exit	15/08/10			365	15/11/19	16/08/29	43	1	1	1	2	2	3	2	1	lt cva	hpt	yes	single	1	1	2	3	2	1	2		2	1	1	1	1	1	7	very severe	dependent	1	1	2	very severe	1	1	1	3
cch069	Chitungwiza	Intervention	Yes	0	loss to followup	15/08/17			0			39	2	3	2	2	1	2	2	2	rt cva	ulcers	yes	single	2	1	2	1	1	1	2		4	4	3	3	3	2	19	severe	dependent	1	1	2	very severe	1	1	1	3
cch070	Chitungwiza	Intervention	Yes	0	exit	15/05/25			365	15/11/23	16/08/18	48	1	2	1	3	3	2	2	1	rt cva	hpt; hiv	yes	multiple	2	1	1	1	1	1	1	1	7	7	7	7	7	7	42	mild	independent	7	7	14	mild	7	7	7	21
hch071	Harare	Control		1	deceased	15/08/18		15/09/16	29			78	2	3	2	0	3	3	2	4	rt cva	hpt	yes	single	1	1	1		1	1	2		6	1	1	1	1	1	11	very severe	dependent	1	6	7	severe	1	1	1	3
cch072	Chitungwiza	Control		1	deceased	15/08/04		16/02/27	207	15/01/12		74	2	3	4	1	3	2	2	1	lt cva	hpt; dm	yes	multiple	1	1	2	2	2	1	2		3	2	1	1	1	1	9	very severe	dependent	5	5	10	moderate	1	1	1	3
hch073	Harare	Control		0	exit	15/08/08			365	15/11/14	16/08/10	38	2	1	3	2	1	3	2	1	lt cva	hpt	yes	single	2	1	2	1	2	1	2		1	1	1	1	1	1	6	very severe	dependent	1	1	2	very severe	1	1	1	3
pch074	Parirenyatwa	Control		0	loss to followup	15/08/15			0			77	2	3	2	1	3	2	2	1	rt cva	hpt	yes	single	2	1	1		1	2			3	1	1	1	1	1	8	very severe	dependent	3	3	6	severe	3	2	2	7
pch075	Parirenyatwa	Intervention	Yes	1	deceased	15/08/16		15/09/15	30			85	2	3	4	1	1	3	2	4	lt cva	hpt; asthma	yes	multiple	1	1	2	1	2	2			1	1	1	1	1	1	6	very severe	dependent	1	1	2	very severe	1	1	1	3
pch076	Parirenyatwa	Control		0	loss to followup	15/08/21			0			62	1	1	1	1	1	1	2	1	rt cva	hpt; rhd; hiv	yes	multiple	2	2	2	1	1	1	1	1	7	6	6	6	6	3	34	mild	independent	7	7	14	mild	3	2	2	7
pch077	Parirenyatwa	Intervention	Yes	0	loss to followup	15/08/22			0			35	2	1	2	2	2	3	2	1	lt cva	hiv	yes	single	2	1	2	1	2	1	1	1	7	3	3	3	3	4	23	severe	dependent	3	3	6	severe	2	1	1	4
pch078	Parirenyatwa	Intervention	Yes	1	deceased	15/08/19		15/09/14	26			65	2	1	2	1	2	3	2	1	lt cva		no		1	2	2	1	2	1	2		5	2	2	2	2	2	15	very severe	dependent	3	3	6	severe	2	2	2	6
cch079	Chitungwiza	Control		1	deceased	15/08/26		15/10/25	60			63	2	1	2	1	1	3	2	1	rt cva	hpt; dm	yes	multiple	1	2	2	3	1	2			1	1	1	1	1	1	6	very severe	dependent	1	1	2	very severe	1	1	1	3
cch080	Chitungwiza	Intervention	Yes	0	exit	15/08/27			365	15/11/18	16/08/12	46	1	1	1	3	3	3	2	2	lt cva	hpt	yes	single	2	1	2		2	1	2		1	1	1	2	1	1	7	very severe	dependent	1	1	2	very severe	1	1	1	3
pch081	Parirenyatwa	Control		1	deceased	15/08/14		15/09/30	47			87	2	3	2	1	3	3	2	1	rt cva	hpt	yes	single	2	1	2	1	1	2			1	1	1	1	1	1	6	very severe	dependent	1	1	2	very severe	1	1	1	3
pch082	Parirenyatwa	Intervention	No	1	deceased	15/08/28		15/09/30	33			74	2	1	2	1	1	3	2	2	lt cva	hpt	yes	single	2	1	1		2	1	2		1	1	1	1	1	1	6	very severe	dependent	1	1	2	very severe	1	1	1	3
pch083	Parirenyatwa	Control		0	loss to followup	15/09/01			0			63	2	1	2	1	1	3	2	1	lt cva	hpt	yes	single	1	1	2	1	2	2			3	3	1	1	1	1	10	very severe	dependent	1	1	2	very severe	1	1	1	3
cch084	Chitungwiza	Intervention	Yes	1	deceased	15/09/07		15/10/22	46			73	1	1	4	1	3	2	2	1	lt cva	hpt	yes	single	2	1	2	3	2	1	2		5	4	4	4	5	5	27	moderate	dependent	5	5	10	moderate	5	5	5	15
pch085	Parirenyatwa	Control		0	loss to followup	15/07/31			0			84	1	1	2	1	3	1	2	1	rt cva	hpt	yes	single	1	1	2	1	1	1	2		7	2	2	3	5	3	22	severe	dependent	7	7	14	mild	6	6	6	18
pch086	Parirenyatwa	Control		0	loss to followup	15/08/26			0			34	2	1	1	2	2	3	2	1	rt cva		no		1	1	2	1	1	1	2		7	7	7	7	7	5	40	mild	independent	5	7	12	mild	6	6	6	18
cch087	Chitungwiza	Intervention	No	1	deceased	15/09/04		15/10/09	35			64	1	1	4	1	1	2	2	3	rt cva	hpt; dm	yes	multiple	1	1	2	3	1	1	2		1	1	1	1	1	1	6	very severe	dependent	1	1	2	very severe	1	1	1	3
pch088	Parirenyatwa	Intervention	Yes	1	deceased	15/09/07		15/09/10	3			62	2	1	2	1	1	3	2	1	rt cva	hpt	yes	single	2	1	2	1	1	2			1	1	1	1	1	1	6	very severe	dependent	1	1	2	very severe	1	1	1	3
cch089	Chitungwiza	Control		1	deceased	15/09/09		15/12/03	85			80	1	1	4	3	1	2	1	1	rt cva	dm	yes	single	1	2	1	1		2			7	7	4	3	3	6	30	moderate	dependent	7	7	14	mild	7	7	6	20
hch090	Harare	Intervention	Yes	0	exit	15/09/11			365	15/12/30	16/09/16	46	2	1	3	2	1	3	2	1	lt cva	hpt	yes	single	2	2	1		2	2			7	5	4	6	6	7	35	mild	independent	7	7	14	mild	6	7	5	18
pch091	Parirenyatwa	Intervention	Yes	1	deceased	15/09/09		16/06/18	282			77	1	2	2	1	3	1	2	1	rt cva		no		2	1	1		1	2			5	1	1	1	1	1	10	very severe	dependent	1	1	2	very severe	1	1	1	3
pch092	Parirenyatwa	Control		1	deceased	15/09/05		15/09/21	16			83	1	3	2	1	1	1	2	1	lt cva		no		1	1	2	1	3	2			1	1	1	1	1	1	6	very severe	dependent	1	1	2	very severe	1	1	1	3
pch093	Parirenyatwa	Intervention	Yes	0	exit	15/09/09			365	15/12/27	16/10/04	49	2	1	1	2	1	3	2	2	lt cva	hpt	yes	single	2	1	2	1	2	1	2		1	1	1	1	1	1	6	very severe	dependent	1	1	2	very severe	1	1	1	3
pch094	Parirenyatwa	Intervention	Yes	1	deceased	15/09/11		15/12/25	105			73	1	1	1	1	1	3	2	4	lt cva		no		2	1	2	1	2	1			1	1	1	1	1	1	6	very severe	dependent	1	1	2	very severe	1	1	1	3
hch095	Harare	Intervention	Yes	0	exit	15/09/01			365	15/12/05	16/09/10	52	2	3	2	2	3	3	1	1	rt cva		no		1	1	2	2	1	1	2		7	1	1	1	1	1	12	very severe	dependent	1	3	4	very severe	3	1	1	5
cch096	Chitungwiza	Control		0	exit	15/09/20			365	15/12/09	16/09/10	59	1	1	1	2	2	2	2	1	rt cva	hpt; hiv	yes	multiple	1	1	2		1	1	1	2	4	4	3	3	3	2	19	severe	dependent	6	6	12	mild	6	6	4	16
pch097	Parirenyatwa	Control		0	exit	15/09/13			365		16/10/06	56	2	3	2	2	1	3	2	1	rt cva		no		1	1	1		1	2			7	7	4	4	4	1	27	moderate	dependent	1	4	5	very severe	3	1	1	5
hch098	Harare	Intervention	No	1	deceased	15/09/10		15/12/03	84			59	2	1	2	2	1	3	1	1	rt cva	hpt; dm	yes	multiple	2	2	2		1	1	2		7	1	2	1	1	1	13	very severe		1	4	5	very severe	1	1	1	3
hch099	Harare	Intervention	Yes	0	exit	15/09/13			365		16/09/30	34	2	1	2	2	1	3	2	1	rt cva	hpt	yes	single	2	1	2		1	1	2		1	1	1	1	1	1	6	very severe		1	1	2	very severe	1	1	1	3
pch100	Parirenyatwa	Intervention	Yes	0	exit	15/09/16			91	15/12/16		35	2	1	2	2	1	3	2	1	rt cva	hpt	yes	single	2	1	1		1	1	2		7	7	3	3	3	1	24	severe		1	3	4	very severe	1	1	1	3
pch101	Parirenyatwa	Intervention	Yes	0	loss to followup	15/09/14			0			60	2	1	2	1	3	3	2	1	rt cva	hpt	yes	single	2	1	2	1	1	2			7	7	3	3	2	1	23	severe		1	2	3	very severe	1	1	1	3
hch102	Harare	Intervention	Yes	1	deceased	15/09/13		15/11/06	54			68	2	1	2	1	3	3	2	4	rt cva	hpt; arthritis	yes	multiple	2	1	2	1	1	2			1	1	1	1	1	1	6	very severe		1	1	2	very severe	1	1	1	3
cch103	Chitungwiza	Intervention	Yes	0	exit	15/09/14			365	15/12/18	16/09/30	73	2	3	2	1	3	3	2	1	lt cva		no		1	2	2	3	2	2			1	1	1	1	1	1	6	very severe		1	1	2	very severe	1	1	1	3
hch104	Harare	Control		0	exit	15/09/17			365	15/12/30	16/10/03	55	2	3	2	1	3	3	2	1	rt cva	hpt; dm	yes	multiple	1	1	2	2	1	2			7	1	1	1	1	4	15	very severe		6	7	13	mild	1	1	1	3
pch105	Parirenyatwa	Intervention	No	1	deceased	15/09/22		15/09/27	5			58	2	1	2	1	1	3	2	1	lt cva	hpt; dm	yes	multiple	2	1	1		2	1	2		1	1	1	1	1	1	6	very severe		1	1	2	very severe	1	1	1	3
pch106	Parirenyatwa	Control		1	deceased	15/09/24		16/02/13	142			74	2	3	2	0	1	3	2	1	lt cva	hpt	yes	single	2	1	2	1	2	1			6	6	2	2	1	1	18	severe		1	2	3	very severe	2	1	1	4
pch107	Parirenyatwa	Control		0	loss to followup	15/09/20			0			59	1	1	1	3	3	2	1	1	rt cva	hpt	yes	single	2	1	2	1	1	2			1	1	1	1	1	1	6	very severe		1	1	2	very severe	1	1	1	3
pch108	Parirenyatwa	Intervention	Yes	1	deceased	15/09/28		15/10/14	16			53	2	3	2	2	1	3	1	1	rt cva	hpt	yes	single	1	1	2	1	1	2			1	1	1	1	1	1	6	very severe		1	1	2	very severe	1	1	1	3
cch109	Chitungwiza	Control		1	deceased	15/09/19		15/10/07	18			61	1	4	3	1	3	3	2	1	rt cva	hpt	yes	single	2	1	2	1	2	2			1	1	1	1	1	1	6	very severe		1	1	2	very severe	1	1	1	3
cch110	Chitungwiza	Control		1	deceased	15/10/03		15/10/13	10			46	1	1	1	2	1	1	2	1	rt cva	hpt	yes	single	2	2	2	2	1	1	2		1	1	1	1	1	1	6	very severe		1	1	2	very severe	1	1	1	3
cch111	Chitungwiza	Intervention	Yes	0	exit	15/10/03			365	16/01/16	16/10/26	43	2	1	2	1	1	3	2	1	rt cva	hpt	yes	single	1	1	2	1	1	1	1	1	7	6	1	1	1	1	17	severe		1	1	2	very severe	1	1	1	3
pch112	Parirenyatwa	Intervention	Yes	1	deceased	15/10/11		15/11/18	38			79	1	1	2	1	2	2	2	1	lt cva	hpt	yes	single	2	1	2	1	2	2			1	1	1	1	1	1	6	very severe		1	1	2	very severe	1	1	1	3
cch113	Chitungwiza	Control		0	loss to followup	15/10/04			0			40	2	1	2	2	3	3	2	2	lt cva	headache, cardiac	yes	single	2	1	2	2	2	1	2		1	2	1	1	1	1	7	very severe		1	1	2	very severe	1	1	1	3
cch114	Chitungwiza	Control		1	deceased	15/10/14		16/10/28	352	16/01/16		83	2	3	2	2	1	1	2	1	rt cva	hpt; arthritis	yes	multiple	2	1	2	1	1	2			1	1	1	1	1	1	6	very severe		1	1	2	very severe	1	1	1	3
hch115	Harare	Control		0	exit	15/10/18			365	16/01/05	16/10/30	49	2	1	3	2	2	3	2	1	lt cva	hpt	yes	single	2	2			2	2			1	2	1	1	1	1	7	very severe		1	1	2	very severe	1	1	1	3
hch116	Harare	Control		1	deceased	15/10/13		15/10/27	14			84	2	1	2	0	1	3	2	4	lt cva	hpt	yes	single	2	1	2		2	2			1	1	1	1	1	1	6	very severe		1	1	2	very severe	1	1	1	3
pch117	Parirenyatwa	Control		1	deceased	15/10/14		15/10/30	16			43	2	1	4	2	1	3	2	1	rt cva	hpt; dm	yes	multiple	2	1	2	1	1	1	1	1	1	1	1	1	1	1	6	very severe		1	1	2	very severe	1	1	1	3
pch118	Parirenyatwa	Intervention	No	1	deceased	15/10/12		15/11/05	34			53	2	1	2	1	1	2	2	1	lt cva	hpt	yes	single	1	1	2	1	2	2			1	1	1	1	1	1	6	very severe		1	1	2	very severe	1	1	1	3
pch119	Parirenyatwa	Control		0	exit	15/10/12			365	16/01/26	16/10/17	71	1	3	4	2	1	2	1	4	bilat	hpt	yes	single	2	1	2	1	3	2			4	4	4	4	3	3	22	severe		4	4	8	moderate	4	2	1	7
pch120	Parirenyatwa	Intervention	Yes	1	deceased	15/10/16		16/10/14	363			89	2	3	2	1	3	3	2	1	lt cva	hpt	yes	single	2	1	2	1	2	2			1	1	1	1	1	1	6	very severe		1	1	2	very severe	1	1	1	3
cch121	Chitungwiza	Intervention	Yes	1	deceased	15/10/20		15/11/06	17			62	2	3	2	1	1	3	1	1	lt cva	hpt	yes	single	2	1	2	1	2	2			4	2	2	2	2	1	13	very severe		2	2	4	very severe	1	1	1	3
pch122	Parirenyatwa	Intervention	No	0	loss to followup	15/10/24			0			82	2	3	2	1	1	3	2	1	rt cva	hpt; dm	yes	multiple	1	1	2	1	1	2			1	1	1	1	1	1	6	very severe		1	1	2	very severe	1	1	1	3
pch123	Parirenyatwa	Intervention	No	0	exit	15/10/20			365	16/01/29	16/10/06	47	2	1	4	2	3	3	2	1	rt cva		no		1	1	2	1	1	2			6	6	5	4	4	6	31	moderate		6	6	12	mild	6	2	2	10
hch124	Harare	Control		0	exit	15/10/10			365	16/01/05	16/10/31	39	2	1	2	1	3	3	2	3	lt cva	hiv	yes	single	2	1	2		2	1	1	1	1	5	1	1	1	1	10	very severe		1	1	2	very severe	1	1	1	3
cch125	Chitungwiza	Control		0	loss to followup	15/10/28			0			75	2	3	2	2	3	1	2	1	rt cva	hpt; dm	yes	multiple	1	2	2	2	2	2			1	1	1	1	1	1	6	very severe		1	1	2	very severe	2	1	1	4
hch126	Harare	Control		0	exit	15/10/31			365	16/01/16	16/10/25	59	2	1	2	2	1	3	2	1	rt cva	hpt	yes	single	2	2	2	1	1	2	2		1	4	4	4	3	4	20	severe		7	7	14	mild	3	1	1	5
hch127	Harare	Intervention	Yes	1	deceased	15/10/26		15/11/14	19			64	2	1	3	2	1	3	2	1	rt cva	hpt; cardiac; asthma	yes	multiple	2	1	2		1	2			1	1	1	1	1	1	6	very severe		1	1	2	very severe	1	1	1	3
hch128	Harare	Control		0	exit	15/11/01			365	16/02/03	16/11/13	46	1	1	1	1	3	1	2	1	lt cva		no		2	1	2	1	2	2			6	4	4	4	4	6	28	moderate		6	4	10	moderate	3	3	3	9
pch129	Parirenyatwa	Control		0	exit	15/11/01			365	16/02/05	16/11/16	52	1	1	1	2	3	1	2	1	rt cva	hiv	yes	single	2	1	2		1	1	1	1	3	2	1	1	1	1	9	very severe		1	1	2	very severe	1	1	1	3
cch130	Chitungwiza	Control		0	loss to followup	15/10/27			0			37	1	1	1	3	2	2	2	1	rt cva		no		2	2	2	1	1	1	2		6	6	6	4	4	6	32	moderate		6	6	12	mild	4	4	4	12
pch131	Parirenyatwa	Control		1	deceased	15/11/03		16/02/05	94			91	1	3	2	1	1	1	2	1	rt cva	hpt	yes	single	2	2	1		1	2			3	1	1	1	1	1	8	very severe		1	1	2	very severe	1	1	1	3
pch132	Parirenyatwa	Intervention	Yes	1	deceased	15/11/06		15/12/02	26			76	2	3	2	1	1	3	1	1	rt cva	hpt	yes	single	1	1	1		1	2			1	1	1	1	1	1	6	very severe		1	1	2	very severe	1	1	1	3
hch133	Harare	Control		1	deceased	15/11/15		15/11/30	15			43	2	1	2	2	1	3	2	1	lt cva	hpt	yes	single	2	1	2		2	2	2		1	1	1	1	1	1	6	very severe		1	1	2	very severe	1	1	1	3
pch134	Parirenyatwa	Intervention	Yes	1	deceased	15/11/18		15/12/14	26			75	2	1	2	1	1	3	2	1	rt cva	hpt; obesity	yes	multiple	2	1	2	1	1	1	2		1	1	1	1	1	1	6	very severe		1	1	2	very severe	1	1	1	3
cch135	Chitungwiza	Intervention	Yes	1	deceased	15/11/21		16/10/29	314	16/02/23		62	1	1	4	3	1	3	1	2	rt cva	hpt	yes	single	2	1	2	1	1	1	2		5	1	1	1	1	1	10	very severe		1	1	2	very severe	1	1	1	3
cch136	Chitungwiza	Control		0	exit	15/11/14			365	16/02/23	16/11/21	61	2	3	2	3	1	3	2	4	lt cva	hpt; dm	yes	multiple	2	1	2	1	2	2			1	1	1	1	1	1	6	very severe		1	1	2	very severe	1	1	1	3
cch137	Chitungwiza	Control		1	deceased	15/11/21		15/12/23	32			80	2	3	2	1	1	1	2	1	lt cva		no		2	1	2	1	2	2			1	1	1	1	1	1	6	very severe		1	1	2	very severe	1	1	1	3
cch138	Chitungwiza	Intervention	No	0	loss to followup	15/11/18			97	16/02/23		40	2	1	2	2	2	3	2	1	lt cva	hpt	yes	single	2	1	2	1	2	2			7	2	2	2	2	4	19	severe		3	3	6	severe	1	1	1	3
pch139	Parirenyatwa	Control		0	loss to followup	15/11/22			0			72	2	3	2	1	1	3	1	4	lt cva	hpt; dm	yes	multiple	2	1	1		2	2			7	5	4	1	1	4	22	severe		4	4	8	severe	2	2	2	6
pch140	Parirenyatwa	Intervention	Yes	0	loss to followup	15/11/21			0			51	1	1	1	3	1	3	2	1	lt cva	hpt	yes	single	2	1	2	1	2	1	2		6	2	2	2	2	2	16	severe		7	7	14	mild	3	3	3	9
hch141	Harare	Intervention	Yes	0	exit	15/11/07			365	16/03/05	16/11/14	35	2	2	1	2	2	3	2	1	lt cva	rvi	yes	single	2	2	2	3	2	1	1		5	1	1	1	1	1	10	very severe		1	1	2	very severe	1	1	1	3
pch142	Parirenyatwa	Intervention	No	1	deceased	15/12/03		15/12/12	9			53	1	1	1	2	2	2	2	2	lt cva	hpt	yes	single	1	1	2	1	2	2			1	1	1	1	1	1	6	very severe		1	1	2	very severe	1	1	1	3
hch143	Harare	Intervention	No	0	exit	15/11/27			365	16/03/05	16/11/20	64	2	3	3	2	1	3	2	2	lt cva	hpt; dm	yes	multiple	2	1	1		2	2			6	6	6	6	6	3	33	moderate		3	3	6	severe	3	1	1	5
hch144	Harare	Intervention	No	1	deceased	15/12/04		15/12/16	12			75	2	3	2	2	2	3	2	4	rt cva	dementia	yes	single	2	2	1		1	1	2		1	1	1	1	1	1	6	very severe		1	1	2	very severe	1	1	1	3
hch145	Harare	Control		1	deceased	15/12/04		16/01/17	44			57	2	1	2	2	2	3	2	1	rt cva	hpt	yes	single	1	2	1		1	2			3	1	1	1	1	1	8	very severe		1	1	2	very severe	1	1	1	3
pch146	Parirenyatwa	Intervention	Yes	1	deceased	15/12/08		16/08/08	244			63	1	1	4	1	1	1	2	1	rt cva	hpt	yes	single	2	1	2	1	1	2			6	3	3	3	3	3	21	severe		3	3	6	severe	2	1	1	4
cch147	Chitungwiza	Intervention	Yes	0	loss to followup	15/12/02			0			57	1	1	1	1	2	2	2	1	rt cva		no		1	1	2	1	1	1	2		7	6	6	6	6	5	36	mild		6	6	12	mild	7	6	6	19
pch148	Parirenyatwa	Intervention	Yes	0	loss to followup	16/01/10			0			63	1	1	4	1	1	1	2	1	lt cva	hpt	yes	single	1	1	1		2	2			6	2	2	1	1	2	14	very severe		3	3	6	severe	1	1	1	3
cch149	Chitungwiza	Intervention	Yes	0	exit	16/01/17			365	16/03/25	16/03/19	55	1	1	4	3	3	1	2	1	rt cva	hpt	yes	single	2	2	1		1	2			1	1	1	1	1	1	6	very severe		1	1	2	very severe	1	1	1	3
cch150	Chitungwiza	Control		0	loss to followup	16/01/06			0			25	1	1	3	1	1	3	2	1	lt cva	hpt	yes	single	2	1	2	1	2	2	2		7	6	6	4	4	6	33	moderate		7	7	14	mild	6	6	6	18
pch151	Parirenyatwa	Control		1	deceased	16/01/08		27/11/16	312			86	1	1	1	1	2	2	1	1	rt cva		no		2	1	2	1	1	2			7	3	3	3	3	3	22	severe		3	3	6	severe	3	3	3	9
pch152	Parirenyatwa	Control		0	loss to followup	16/01/08			0			63	2	3	2	1	1	3	2	1	rt cva	hpt	yes	single	1	1	2	1	1	2			1	1	1	1	1	1	6	very severe		1	1	2	very severe	1	1	1	3
pch153	Parirenyatwa	Control		1	deceased	16/01/19		16/01/30	11			74	1	1	2	1	1	2	1	1	lt cva	hpt	yes	single	1	1	1		2	2			1	1	1	1	1	1	6	very severe		1	1	2	very severe	1	1	1	3
pch154	Parirenyatwa	Intervention	Yes	1	deceased	16/01/17		16/02/03	17			66	2	1	4	3	1	3	1	2	rt cva	hpt; dm	yes	multiple	2	1	2	1	1	2	2		1	1	1	1	1	1	6	very severe		1	1	2	very severe	1	1	1	3
hch155	Harare	Intervention	Yes	1	deceased	16/01/26		16/02/05	10			68	2	3	2	1	1	3	2	4	rt cva	hpt; dm	yes	multiple	2	2	2	1	1	2			1	1	1	1	1	1	6	very severe		1	2	3	very severe	2	1	1	4
hch156	Harare	Intervention	Yes	0	exit	16/01/28			365	16/04/17	17/01/23	57	1	1	2	2	1	3	2	4	rt cva	rvi	yes	single	2	2	1		1	1	1	1	7	1	1	6	2	1	18	severe		6	7	13	mild	1	1	1	3
cch157	Chitungwiza	Control		0	loss to followup	16/01/28			90	16/04/27		44	1	1	2	1	1	2	1	1	rt cva		no		2	2	1		1	2			6	5	4	1	1	6	23	severe		7	7	14	mild	6	6	6	18
pch158	Parirenyatwa	Control		0	loss to followup	16/01/18			0			42	1	1	1	2	1	1	2	1	rt cva	hpt	yes	single	1	1	2	1	1	1	2		3	2	1	1	1	1	9	very severe		1	1	2	very severe	1	1	1	3
pch159	Parirenyatwa	Intervention	Yes	0	exit	16/02/06			365	16/05/28	17/02/27	48	1	1	2	2	1	3	1	2	rt cva	hpt; dm	yes	multiple	1	1	2	1	1	2			7	3	3	3	3	3	22	severe		4	4	8	severe	3	3	3	9
cch160	Chitungwiza	Control		0	loss to followup	16/02/12			96	16/05/18		48	2	2	3	2	1	3	2	1	rt cva		no		2	1	2	1	1	2			3	1	1	1	1	1	8	very severe		3	3	6	severe	1	1	1	3
cch161	Chitungwiza	Intervention	Yes	0	exit	16/02/11			365	16/05/18	17/02/19	58	2	4	2	2	1	3	2	1	lt cva	hpt	yes	single	1	1	2	1	2	2			7	7	2	5	5	1	27	moderate		3	3	6	severe	1	1	1	3
hch162	Harare	Control		0	exit	16/02/23			365		17/02/27	63	2	3	1	2	1	3	2	1	rt cva		no		1	1	2	1	1	1	2		7	1	1	3	1	1	14	very severe		1	6	7	severe	1	1	1	3
pch163	Parirenyatwa	Control		1	deceased	16/02/20		16/03/01	9			67	2	1	2	1	1	3	2	1	lt cva	hpt	yes	single	2	1	2	1	2	2			1	1	1	1	1	1	6	very severe		1	1	2	very severe	1	1	1	3
pch164	Parirenyatwa	Control		1	deceased	16/02/23		16/03/02	7			65	1	1	2	1	1	3	2	1	lt cva	hpt	yes	single	1	1	2	1	2	2			1	1	1	1	1	1	6	very severe		1	1	2	very severe	1	1	1	3
hch165	Harare	Intervention	Yes	0	exit	16/02/22			365	16/05/17	17/02/28	26	1	4	2	2	2	3	2	1	rt cva	rvi	yes	single	2	2	2	1	7	1			1	1	1	1	1	1	6	very severe		1	1	2	very severe	1	1	1	3
cch166	Chitungwiza	Intervention	Yes	1	deceased	16/02/27		16/03/03	4			53	2	1	3	1	1	3	2	1	rt cva		no		2	1	2	1	1	2			1	1	1	1	1	1	6	very severe		1	1	2	very severe	1	1	1	3
cch167	Chitungwiza	Intervention	Yes	0	loss to followup	16/02/27			83	16/05/20		56	2	1	2	1	1	3	2	1	rt cva	hpt	yes	single	2	2	1	1	3	2			6	2	2	2	2	2	16	severe		1	1	2	very severe	1	1	1	3
cch168	Chitungwiza	Control		1	deceased	16/02/28		16/03/05	5			80	1	1	4	3	1	2	2	1	lt cva	hpt	yes	single	2	2	2	1	2	1			1	1	1	1	1	1	6	very severe		1	1	2	very severe	1	1	1	3
hch169	Harare	Control		0	exit	16/02/28			365	16/05/20	17/02/22	29	2	1	2	2	3	3	2	1	rt cva		no		2	1	2	1	1	1	1		7	1	3	1	1	1	14	very severe		1	3	4	very severe	1	1	1	3
pch170	Parirenyatwa	Intervention	No	1	deceased	16/02/24		16/03/07	11			87	2	3	2	2	3	3	2	1	rt cva	hpt	yes	single	2	1	1	1	7	2			1	1	1	1	1	1	6	very severe		1	1	2	very severe	1	1	1	3
pch171	Parirenyatwa	Control		1	deceased	16/02/25		16/03/17	20			74	2	3	3	3	3	3	2	1	rt cva	hpt	yes	single	1	1	1	1	7	2			1	1	1	1	1	1	6	very severe		1	1	2	very severe	1	1	1	3
pch172	Parirenyatwa	Intervention	No	0	exit	16/03/10			365	16/05/15	17/02/15	49	2	3	3		1	2	2	1	rt cva	hpt	yes	single	2	1	2	1	1	2			6	4	4	4	4	4	26	moderate		4	4	8	severe	3	3	3	9
hch173	Harare	Control		0	exit	16/03/11			365	16/05/18	17/02/22	80	2	3	2	1	1	2	1	2	lt cva	hpt	yes	single	2	2	2	1	2	2			7	1	1	1	1	1	12	very severe		1	1	2	very severe	1	1	1	3
pch174	Parirenyatwa	Control		0	exit	16/03/18			365	16/05/15	17/02/18	53	1	2	1	3	1	3	1	2	lt cva	hpt	yes	single	1	1	2	1	2	2			1	1	1	1	1	1	6	very severe		1	1	2	very severe	1	1	1	3
pch175	Parirenyatwa	Intervention	No	0	loss to followup	16/03/07			89	16/06/04		47	1	3	1	1	2	3	2	1	lt cva	hpt	yes	single	1	1	2	1	2	2			5	3	3	2	2	2	17	severe		2	2	4	very severe	2	2	2	6
pch176	Parirenyatwa	Control		0	exit	16/03/18			365		17/02/06	83	1	1	2	1	1	1	2	1	rt cva	hpt; arthritis	yes	multiple	2	1	1		1	2			2	2	2	2	2	2	12	very severe		2	1	3	very severe	1	1	1	3
pch177	Parirenyatwa	Intervention	Yes	1	deceased	16/03/20		16/07/14	116	16/05/20		75	1	1	3	1	3	3	1	1	rt cva		no		2	1	2	1	1	1	1		5	3	3	3	3	3	20	severe		3	3	6	severe	3	3	3	9
hch178	Harare	Intervention	Yes	1	deceased	16/03/14		16/03/30	16			87	2	3	4	1	3	2	1	1	rt cva	dementia	yes	single	2	1	2	1	1	1	2		1	1	1	1	1	1	6	very severe		1	1	2	very severe	1	1	1	3
pch179	Parirenyatwa	Intervention	Yes	1	deceased	16/03/18		16/07/22	121			86	2	3	2	2	3	3	2	4	rt cva	hpt	yes	single	2	1	2	1	1	1	2		4	1	1	1	1	1	9	very severe		1	1	2	very severe	1	1	1	3
hch180	Harare	Control		0	exit	16/03/01			365		17/03/21	47	2	3	4	2	1	3	2	1	rt cva	rvi	yes	single	1	1	2	3	1	1	1		1	1	1	1	1	1	6	very severe		1	1	2	very severe	1	1	1	3
pch181	Parirenyatwa	Control		0	loss to followup	16/03/24			83	16/06/15		38	2	4	3	2	2	3	2	1	lt cva		no		2	1	2	1	2	2			7	5	5	3	3	3	26	moderate		4	4	8	severe	4	4	4	12
pch182	Parirenyatwa	Control		0	exit	16/03/29			365	16/06/04	17/07/13	41	1	1	3	2	2	3	2	1	rt cva		no		2	1	2	1	1	1	2		3	3	3	3	2	2	16	severe		1	1	2	very severe	1	1	1	3
cch183	Chitungwiza	Control		0	loss to followup	16/03/12			97	16/06/17		18	2	4	2	2	1	3	2	2	rt cva		no		2	1	1		1	2		2	7	7	7	7	7	7	42	mild		7	7	14	mild	7	7	7	14
hch184	Harare	Control		0	exit	16/03/30			365		17/03/19	42	2	1	1	2	1	3	2	2	rt cva		no		2	2	2	1	1	2			7	5	5	5	5	5	32	moderate		5	5	10	moderate	5	5	5	15
pch185	Parirenyatwa	Control		0	exit	16/03/30			365		17/03/19	34	2	1	2	2	1	3	2	1	lt cva		no		1	2	2	1	2	2			7	6	5	5	5	4	32	moderate		4	4	8	severe	2	1	1	4
hch186	Harare	Control		1	deceased	16/03/22		16/06/22	92			67	2	3	4	2	3	3	2	4	rt cva	hpt; tb	yes	multiple	2	1	2	3	1	1	2		1	1	1	1	1	1	6	very severe		1	1	2	very severe	1	1	1	3
hch187	Harare	Control		1	deceased	16/03/29		16/04/27	29			92	2	3	2	0	3	3	2	4	rt cva	dvt	yes	single	2	1	2	2	1	1	2		2	1	1	1	1	1	7	very severe		1	1	2	very severe	1	1	1	3
pch188	Parirenyatwa	Control		0	loss to followup	16/04/07			0			83	1	2	3	1	1	3	2	1	rt cva		no		2	1	1		1	1	2		1	1	1	1	1	1	6	very severe		1	1	2	very severe	1	1	1	3
[truncated: 270 more columns]
